# Supplementary material for: Comparative Analysis of Novel Strains of Porcine Astrovirus Type 3 in the USA
Source: Viruses. 2021 Sep 17;13(9):1859. doi: 10.3390/v13091859 (PMC8472076; doi:10.3390/v13091859)
Supplement: Supplementary file 1 [file viruses-13-01859-s001.zip]

Archive with 7 entries (7 files):
- Supplemental Figure S1- VPg consensus 600 dpi.tif
- Supplemental materials viruses-1357937.pdf
- Table S1.xlsx
- Table S2.xlsx
- Table S3.xlsx
- Table S4.xlsx
- Table S5.xlsx
