# Supplementary material for: Comparative Analysis of Novel Strains of Porcine Astrovirus Type 3 in the USA
Source: Viruses. 2021 Sep 17;13(9):1859. doi: 10.3390/v13091859 (PMC8472076; doi:10.3390/v13091859)
Supplement: Supplementary file 1 [file viruses-13-01859-s001.zip › Table S1.xlsx]

## Sheet: Sheet1
Table S1. PoAstV3 case metadata.
Case	Farm/system	Strain ID	Sample tissue	Production catergory (Age)	State	PoAstV3 PCR CT	Clinical signs	Month (season)
1	A	US/Unk/42516/17	Tissue composite	Suckling piglets (7 DO)	Unknown	21.2	ND	June (summer)
2	A	US/Unk/47829/17	Feces (U)	Suckling piglets (8 DO)	Unknown	13.9	ND	July (summer)
3	B	US/IA/81706/17	Pooled CNS (Pig B)	Nursery (4 WO)	IA	23.9	ND	December (winter)
4	B	US/IA/6535GA/18	Pooled CNS (A+B+C+D)	Nursery (4-8 WO)	IA	24.5	ND	January (winter)
		US/IA/6535A/18	Cerebellum (A)	Nursery (4-8 WO)	IA	NA
		US/IA/6535B/18	Cerebellum (B)	Nursery (4-8 WO)	IA	NA
		US/IA/6535C/18	Cerebrum (C )	Nursery (4-8 WO)	IA	NA
		US/IA/6535D/18	Cerebellum (D)	Nursery (4-8 WO)	IA	NA
5	B	US/IA/25994A/18	Pooled CNS (Pig A)	Nursery (7 WO)	IA	25	ND	April (spring)
		US/IA/25994B/18	Pooled CNS (Pig B)	Nursery (7 WO)	IA	26.5
6	C	US/IA/36760GA/18	Polled CNS (A+B+C)	Adult (sow)	IA	29.5	Lateral recumbency, unable to stand	May (spring)
7	B	US/IA/48142B/18	Pooled CNS (B)	Nursery (4-6 WO)	IA	23.6	ND	July (summer)
		US/IA/48142C/18	Pooled CNS (C)	Nursery (4-6 WO)	IA	23.2
		US/IA/48142D/18	Pooled CNS (D)	Nursery (4-6 WO)	IA	21
8	B	US/IA/53214GA/18	Polled CNS (A+B+C)	Nursery (NA)	IA	20.3	Falling back, failure to thrive	July (summer)
		US/IA/53214A/18	Spinal cord (A)	Nursery (NA)	IA	NA
		US/IA/53214B/18	Spinal cord (B)	Nursery (NA)	IA	NA
		US/IA/53214C/18	Spinal cord (C)	Nursery (NA)	IA	NA
9	D	US/IA/53797GA/18	Pooled CNS (GA)	Nursery (7-8 WO)	IA	20.6	Lateral recumbency	July (summer)
10	A	US/IA/62232/18	Pooled CNS (GA)	Nursery (8 WO)	IA	22.6	Falling back, failure to thrive	September (autumn)
11	E	US/IA/68891A/18	Pooled CNS (A)	Nursery (9 WO)	IA	NA	Gait deficits, dysmetria, ataxia, paraplegia, paralysis	October (autumn)
		US/IA/68891B/18	Pooled CNS (B)	Nursery (9 WO)	IA	NA
		US/IA/68891C/18	Pooled CNS (C)	Nursery (9 WO)	IA	NA
		US/IA/68891D/18	Pooled CNS (D)	Nursery (9 WO)	IA	NA
		US/IA/68891E/18	Pooled CNS (E)	Nursery (9 WO)	IA	NA
		US/IA/68891F/18	Pooled CNS (F)	Nursery (9 WO)	IA	NA
12	B	US/IA/72252A/18	Pooled CNS (A)	Nursery (4-6 WO)	IA	24.5	Gait deficits, dysmetria, ataxia, paraplegia, paralysis	October (autumn)
		US/IA/72252B/18	Pooled CNS (B)	Nursery (4-6 WO)	IA	18.5
		US/IA/72252C/18	Pooled CNS (C)	Nursery (4-6 WO)	IA	23.9
		US/IA/72252D/18	Pooled CNS (D)	Nursery (4-6 WO)	IA	26.7
		US/IA/72252E/18	Pooled CNS (E)	Nursery (4-6 WO)	IA	33.8
		US/IA/72252F/18	Pooled CNS (F)	Nursery (4-6 WO)	IA	34.7
13	F	US/IA/87101GA/18	Pooled CNS (A+B+C)	Grow-finish (11 WO)	IA	25.4	Head tilt, paddling, ataxia	December (winter)
14	G	US/IA/88677B/18	Cerebrum (B)	Nursery (8 WO)	IA	28.7	Falling back	December (winter)
15	H	US/IA/9440GA/19	Pooled CNS (GA)	Nursery (7 WO)	IA	27.3	Falling back, bunny hopping	February (winter)
		US/IA/9440A/19	Pooled CNS (A)	Nursery (7 WO)	IA	NA
		US/IA/9440B/19	Pooled CNS (B)	Nursery (7 WO)	IA	NA
16	I	US/IA/9451GA/19	Pooled spinal cord (A+B+C)	Nursery (3 WO)	IA	22.5	Head tilt, paddling, ataxia	February (winter)
17	J	US/IA/10399C/19	Pooled spinal cord (C)	Nursery (6 WO)	IA	20.3	Down on abdomen	February (winter)
18	K	US/IA/64192A/19	Cerebrum A	Grow-finish (3 MO)	IA	21.4	Gait stiffness	August (summer)
19	E	US/IA/72701A/19	Spinal cord A	Adult (sow)	IA	16.5	ND	September (autumn)
		US/IA/72701B/19	Spinal cord B	Adult (sow)	IA	22.1
20	L	US/IA/8792B/sc/20	Pooled spinal cord (B)	Adult (sow)	IA	29.4	Down on forelimbs, progressing to total paralysis, centrally aware, loss of sensation in extremities	February (winter)
		US/IA/8792B/cerebrum/20	Pooled CNS (B)	Adult (sow)	IA	29.4
21	M	US/IA/32271/20	Cerebrum C	Nursery (7 WO)	IA	20	Down and paddling	April (spring)
22	N	US/IA/32345/20	Feces	Suckling Piglets (5 DO)	IA	12.3	ND	April (spring)
23	O	US/IA/38290GA/20	Polled CNS (A+B+C)	Grow-finish (13 WO)	IA	22.2	Down, paddling, tremors, no vocalization, comatose, non-responsive to stimuli	May (spring)
		US/IA/38290A/20	A	Grow-finish (13 WO)	IA	NA
		US/IA/38290B/20	B	Grow-finish (13 WO)	IA	NA
		US/IA/38290C/20	C	Grow-finish (13 WO)	IA	NA
24	C	US/IA/46248GA/20	Pooled spinal cord (A+B)	Grow-finish (10 WO)	IA	21	Centrally aware, bunny hopping	June (summer)
		US/IA/46248A/20	Spinal cord (A)	Grow-finish (10 WO)	IA	NA
		US/IA/46248B/20	Spinal cord(B)	Grow-finish (10 WO)	IA	NA
25	N	US/IL/53219/20	Spinal cord	Adult (sow)	IL	20.6	Down, non-ambulatory	July (summer)
26	P	US/IA/57539/20	Pooled spinal cord (A+B+C)	Nursery (6 WO)	IA	26.9	Down, non-ambulatory	July (summer)
27	N	US/IL/62207/20	Spinal cord (A)	Adult (sow)	IL	20.3	Down, non-ambulatory	August (summer)
28	B	US/IA/62819/20	Pooled spinal cord (A+B)	Nursery (46 DO)	IA	21.3	Lateral recumbency, ataxia	August (summer)
29	M	US/IA/71639GA/20	Pooled spinal cord (A+B)	Nursery (9 WO)	IA	24	ND	September (autumn)
		US/IA/71639A/20	Spinal cord (A)	Nursery (9 WO)	IA	NA
		US/IA/71639B/20	Spinal cord (B)	Nursery (9 WO)	IA	NA
30	Q	US/IA/76748A/20	Spinal cord (A)	Nursery (7 WO)	IA	NA	Centrally aware, unable to stand up or walk. Pigs shake and vocalize	October (autumn)
		US/IA/76748/20	Pooled spinal cord (A+B+C)	Nursery (7 WO)	IA	17.8
31	R	US/IA/77125B/20	Pooled cerebrum (A+B+C+D)	Nursery (4 WO)	IA	22.3	Down, non-ambulatory	October (autumn)
		US/IA/77125SC/20	Pooled spinal cord (A+B+C+D)	Nursery (4 WO)	IA	21.6
32	C	US/IA/80567/20	Spinal cord (A)	Adult (sow)	IA	19.7	Down, non-ambulatory	October (autumn)
Gray shadowed rows indicate samples where an entire genome was obtained. CNS, central nervous system; DO, day-old; WO, week-old; MO, month-old; ND, none described; NA, not available.
