# Supplementary material for: Comparative Analysis of Novel Strains of Porcine Astrovirus Type 3 in the USA
Source: Viruses. 2021 Sep 17;13(9):1859. doi: 10.3390/v13091859 (PMC8472076; doi:10.3390/v13091859)
Supplement: Supplementary file 1 [file viruses-13-01859-s001.zip › Table S2.xlsx]

## Sheet: Sheet1
Table S2. Guanine-cytosine (GC) content of USA PoAstV3 identified in this study
Strain ID	Base length	A	C	G	U	%A	%C	%G	%U	GC%
USA/IA/6535C/2018	6433	1579	1511	1541	1802	24.5453	23.4883	23.9546	28.0118	47.4429
USA/IA/6535D/2018	6433	1579	1512	1539	1801	24.5453	23.5038	23.9235	27.9963	47.4421
USA/IA/53214C/2018	6434	1576	1508	1544	1805	24.4949	23.438	23.9975	28.0541	47.4429
USA/IA/53797GA/2019	6430	1573	1506	1543	1807	24.4635	23.4215	23.9969	28.1026	47.4257
USA/IA/72701A/2019	6430	1605	1496	1511	1818	24.9611	23.2659	23.4992	28.2737	46.7652
USA/IA/72701B/2019	6430	1605	1499	1511	1815	24.9611	23.3126	23.4992	28.2271	46.8118
USA/IA/32345/2020	6430	1575	1509	1544	1800	24.4946	23.4681	24.0124	27.9938	47.4953
USA/IA/38290B/20	6430	1603	1513	1518	1796	24.93	23.5303	23.6081	27.9316	47.1384
USA/IA/38290C/20	6390	1598	1504	1515	1713	25.0078	23.5368	23.7089	26.8075	47.6935
USA/IA/46248A/20	6433	1583	1497	1538	1815	24.6075	23.2706	23.908	28.2139	47.1786
USA/IA/72252D/18	6434	1577	1507	1543	1807	24.5104	23.4224	23.982	28.0852	47.4044
USA/IA/77125B/20	6428	1605	1500	1512	1811	24.9689	23.3354	23.5221	28.1736	46.8575
USA/IA/77125SC/20	6430	1601	1496	1513	1820	24.8989	23.2659	23.5303	28.3048	46.7963
USA/IA/10399/19	6432	1570	1512	1553	1797	24.4092	23.5075	24.1449	27.9384	47.6524
USA/IA/32271/20	6430	1611	1488	1515	1816	25.0544	23.1415	23.5614	28.2426	46.703
USA/IA/62232/18	6434	1574	1510	1545	1805	24.4638	23.4691	24.0131	28.0541	47.4821
USA/IA/76748/20	6431	1577	1510	1538	1806	24.5218	23.48	23.9154	28.0827	47.3954
USA/IA/80567/20	6429	1608	1502	1511	1808	25.0117	23.3629	23.5029	28.1226	46.8658
USA/IL/53219/20	6432	1579	1506	1541	1806	24.5491	23.4142	23.9583	28.0784	47.3725
USA/IL/62207/20	6430	1601	1505	1507	1807	24.8989	23.4059	23.437	28.1026	46.9159
ID= Identification, A= Adenine, C=Cytosine, G=Guanine, U= Uracil, %= Percentage.
