# Supplementary material for: Comparative Analysis of Novel Strains of Porcine Astrovirus Type 3 in the USA
Source: Viruses. 2021 Sep 17;13(9):1859. doi: 10.3390/v13091859 (PMC8472076; doi:10.3390/v13091859)
Supplement: Supplementary file 1 [file viruses-13-01859-s001.zip › Table S3.xlsx]

## Sheet: Sheet1
	Table S3. ORF1a/ nsp1a nucleotide and amino acid percent identity matrix of PoAstV3.
Strain #	Strain ID	Nucleotide % identity (ORF1a)
		1	2	3	4	5	6	7	8	9	10	11	12	13	14	15	16	17	18	19	20	21	22	23	24	25	26	27	28	29	30	31	32	33	34	35
1	GER/L00919-K17__LT898424_/33-2561	100	92.57	92.53	92.45	84.78	84.7	85.01	85.09	85.13	85.21	85.21	85.21	85.29	85.32	84.42	84.86	84.54	85.17	85.21	85.17	85.8	86.2	86.04	84.86	85.45	85.37	85.53	85.45	85.41	85.45	84.26	84.54	84.9	84.9	84.7
2	173-2016a/HUN__KY073231_/31-2559	92.57	100	99.64	99.57	84.82	84.9	85.65	84.9	85.01	85.01	85.01	85.01	85.09	85.13	84.97	85.37	84.82	84.66	84.74	84.9	86.44	86.32	86.2	85.84	85.73	85.65	85.8	85.45	85.41	85.45	84.78	84.42	84.82	84.82	85.13
3	386-2015/HUN__KY073232_/31-2559	92.53	99.64	100	99.68	84.66	84.74	85.49	84.9	85.01	85.01	85.01	85.01	85.01	85.05	84.82	85.29	84.66	84.5	84.58	84.74	86.36	86.32	86.2	85.73	85.61	85.53	85.69	85.33	85.29	85.33	84.54	84.26	84.66	84.66	84.97
4	9-2016a/HUN__/31-2559	92.45	99.57	99.68	100	84.7	84.86	85.61	84.9	85.01	85.01	85.01	85.01	85.09	85.13	84.93	85.41	84.78	84.62	84.7	84.86	86.32	86.36	86.24	85.73	85.61	85.53	85.69	85.33	85.29	85.33	84.7	84.42	84.86	84.86	85.09
5	ESP/B377/2017__MK962342_/31-2565	84.78	84.82	84.66	84.7	100	92.9	91.16	90.53	90.57	90.73	90.73	90.73	90.77	90.73	90.65	90.97	90.37	90.69	90.69	90.69	88.92	88.8	88.6	88.92	88.32	88.4	88.72	88.68	88.56	88.52	86.9	87.18	87.34	87.34	87.3
6	ESP/B333/2017__MK962341_/31-2565	84.7	84.9	84.74	84.86	92.9	100	90.22	89.74	89.78	89.86	89.86	89.86	89.9	89.86	89.35	90.02	89.63	89.39	89.47	89.63	88.4	88.84	88.72	88.44	87.93	88.01	88.24	88.24	88.24	88.21	86.86	87.1	87.26	87.26	87.81
7	US-MO123__JX556691_/31-2565	85.01	85.65	85.49	85.61	91.16	90.22	100	95.9	95.94	96.09	96.09	96.09	96.13	96.17	95.66	95.82	95.7	95.38	95.54	95.54	91.36	91.6	91.24	91.05	90.93	90.93	91.16	90.93	91.01	90.97	87.14	87.97	86.94	86.94	87.85
8	USA/IA/62232/18__MW732153_/31-2565	85.09	84.9	84.9	84.9	90.53	89.74	95.9	100	99.64	99.8	99.8	99.8	99.68	99.64	94.87	94.99	94.48	94.6	94.67	94.75	90.3	90.81	90.45	90.26	90.22	90.3	90.53	90.34	90.34	90.37	87.02	88.13	87.1	87.1	88.13
9	USA/IA/72252D/18__MW732148_/31-2565	85.13	85.01	85.01	85.01	90.57	89.78	95.94	99.64	99.84	99.84	99.84	99.84	99.72	99.68	94.91	94.91	94.6	94.64	94.71	94.79	90.41	90.93	90.57	90.37	90.26	90.34	90.57	90.45	90.37	90.41	87.22	88.17	87.14	87.14	88.17
10	USA/IA/48142/2018__MT394895_/31-2565	85.21	85.01	85.01	85.01	90.73	89.86	96.09	99.8	99.84	100	100	100	99.88	99.84	95.07	95.07	94.67	94.79	94.87	94.95	90.41	90.93	90.57	90.37	90.34	90.41	90.65	90.53	90.45	90.49	87.22	88.24	87.14	87.14	88.17
11	USA/IA/53214/2018__MT394896_/31-2565	85.21	85.01	85.01	85.01	90.73	89.86	96.09	99.8	99.84	100	100	100	99.88	99.84	95.07	95.07	94.67	94.79	94.87	94.95	90.41	90.93	90.57	90.37	90.34	90.41	90.65	90.53	90.45	90.49	87.22	88.24	87.14	87.14	88.17
12	USA/IA/53214C/2018__MW653749_/31-2565	85.21	85.01	85.01	85.01	90.73	89.86	96.09	99.8	99.84	100	100	100	99.88	99.84	95.07	95.07	94.67	94.79	94.87	94.95	90.41	90.93	90.57	90.37	90.34	90.41	90.65	90.53	90.45	90.49	87.22	88.24	87.14	87.14	88.17
13	USA/IA/6535D/2018__MW653748_/31-2565	85.29	85.09	85.01	85.09	90.77	89.9	96.13	99.68	99.72	99.88	99.88	99.88	100	99.96	95.11	95.11	94.71	94.83	94.91	94.99	90.45	90.97	90.61	90.37	90.26	90.34	90.57	90.45	90.37	90.41	87.26	88.21	87.18	87.18	88.13
14	USA/IA/6535C/2018__MW653747_/31-2564	85.32	85.13	85.05	85.13	90.73	89.86	96.17	99.64	99.68	99.84	99.84	99.84	99.96	100	95.07	95.07	94.67	94.79	94.95	95.03	90.41	90.92	90.57	90.33	90.21	90.29	90.53	90.41	90.33	90.37	87.29	88.24	87.13	87.13	88.08
15	USA/IA/46248A/20__MW732147_/31-2565	84.42	84.97	84.82	84.93	90.65	89.35	95.66	94.87	94.91	95.07	95.07	95.07	95.11	95.07	100	95.82	95.7	95.58	95.74	95.74	90.81	91.24	91.05	90.77	90.57	90.65	90.89	90.53	90.69	90.65	86.98	87.93	86.9	86.9	87.73
16	USA/IA/76748/20__MW732154_/31-2565	84.86	85.37	85.29	85.41	90.97	90.02	95.82	94.99	94.91	95.07	95.07	95.07	95.11	95.07	95.82	100	96.06	95.9	95.98	96.06	90.97	91.24	91.12	90.81	90.85	90.93	91.4	90.73	90.97	90.93	86.63	87.73	87.14	87.14	87.85
17	USA/IA/53797GA/2019__MW653750_/31-2565	84.54	84.82	84.66	84.78	90.37	89.63	95.7	94.48	94.6	94.67	94.67	94.67	94.71	94.67	95.7	96.06	100	95.86	96.02	96.09	90.34	90.77	90.57	90.37	90.14	90.18	90.41	90.14	90.3	90.26	86.71	87.65	87.22	87.22	87.81
18	USA/IL/53219/20__MW732156_/31-2565	85.17	84.66	84.5	84.62	90.69	89.39	95.38	94.6	94.64	94.79	94.79	94.79	94.83	94.79	95.58	95.9	95.86	100	99.29	98.97	90.41	90.81	90.61	89.94	90.1	90.1	90.26	89.74	89.98	89.94	86.79	87.34	87.42	87.42	87.5
19	USA/IA/10399/19/31-2565	85.21	84.74	84.58	84.7	90.69	89.47	95.54	94.67	94.71	94.87	94.87	94.87	94.91	94.95	95.74	95.98	96.02	99.29	100	99.37	90.49	90.89	90.69	90.1	90.18	90.18	90.34	89.98	90.14	90.1	86.94	87.5	87.18	87.18	87.65
20	USA/IA/32345/2020__MW653753_/31-2565	85.17	84.9	84.74	84.86	90.69	89.63	95.54	94.75	94.79	94.95	94.95	94.95	94.99	95.03	95.74	96.06	96.09	98.97	99.37	100	90.73	90.97	90.77	90.34	90.41	90.41	90.65	90.22	90.37	90.34	87.02	87.65	87.38	87.38	87.73
21	USA/IA/32271/20__MW732152_/31-2565	85.8	86.44	86.36	86.32	88.92	88.4	91.36	90.3	90.41	90.41	90.41	90.41	90.45	90.41	90.81	90.97	90.34	90.41	90.49	90.73	100	97.24	97.12	93.81	93.29	93.37	93.89	93.41	93.49	93.53	86.79	87.61	86.82	86.82	88.28
22	USA/IA/38290C/20__MW732146_/31-2565	86.2	86.32	86.32	86.36	88.8	88.84	91.6	90.81	90.93	90.93	90.93	90.93	90.97	90.92	91.24	91.24	90.77	90.81	90.89	90.97	97.24	100	99.49	94.6	93.89	93.96	94.32	93.89	94.04	94.08	86.79	87.69	87.18	87.18	87.97
23	USA/IA/38290B/20__MW732145_/31-2565	86.04	86.2	86.2	86.24	88.6	88.72	91.24	90.45	90.57	90.57	90.57	90.57	90.61	90.57	91.05	91.12	90.57	90.61	90.69	90.77	97.12	99.49	100	94.52	93.89	93.96	94.32	93.96	94.04	94.08	86.71	87.53	87.1	87.1	87.65
24	USA/IL/62207/20__MW732157_/31-2565	84.86	85.84	85.73	85.73	88.92	88.44	91.05	90.26	90.37	90.37	90.37	90.37	90.37	90.33	90.77	90.81	90.37	89.94	90.1	90.34	93.81	94.6	94.52	100	95.5	95.58	96.02	95.35	95.66	95.7	87.06	87.57	86.94	86.94	87.73
25	USA/IA/77125B/20__MW732149_/31-2565	85.45	85.73	85.61	85.61	88.32	87.93	90.93	90.22	90.26	90.34	90.34	90.34	90.26	90.21	90.57	90.85	90.14	90.1	90.18	90.41	93.29	93.89	93.89	95.5	100	99.84	98.93	98.11	98.42	98.46	86.23	87.3	86.51	86.51	87.42
26	USA/IA/80567/20__MW732155_/31-2565	85.37	85.65	85.53	85.53	88.4	88.01	90.93	90.3	90.34	90.41	90.41	90.41	90.34	90.29	90.65	90.93	90.18	90.1	90.18	90.41	93.37	93.96	93.96	95.58	99.84	100	99.09	98.26	98.5	98.54	86.31	87.3	86.59	86.59	87.5
27	USA/IA/7023/2017__KY940545_/31-2565	85.53	85.8	85.69	85.69	88.72	88.24	91.16	90.53	90.57	90.65	90.65	90.65	90.57	90.53	90.89	91.4	90.41	90.26	90.34	90.65	93.89	94.32	94.32	96.02	98.93	99.09	100	98.86	99.09	99.13	86.23	87.18	86.75	86.75	87.57
28	USA/IA/77125SC/20__MW732150_/31-2565	85.45	85.45	85.33	85.33	88.68	88.24	90.93	90.34	90.45	90.53	90.53	90.53	90.45	90.41	90.53	90.73	90.14	89.74	89.98	90.22	93.41	93.89	93.96	95.35	98.11	98.26	98.86	100	99.61	99.64	86.15	87.26	86.27	86.27	87.1
29	USA/IA/72701A/2019__MW653751_/31-2565	85.41	85.41	85.29	85.29	88.56	88.24	91.01	90.34	90.37	90.45	90.45	90.45	90.37	90.33	90.69	90.97	90.3	89.98	90.14	90.37	93.49	94.04	94.04	95.66	98.42	98.5	99.09	99.61	100	99.96	86.11	87.26	86.43	86.43	87.34
30	USA/IA/72701B/2019__MW653752_/31-2565	85.45	85.45	85.33	85.33	88.52	88.21	90.97	90.37	90.41	90.49	90.49	90.49	90.41	90.37	90.65	90.93	90.26	89.94	90.1	90.34	93.53	94.08	94.08	95.7	98.46	98.54	99.13	99.64	99.96	100	86.15	87.22	86.39	86.39	87.3
31	JPN/Bu8-4/2014__LC201599_/19-2553	84.26	84.78	84.54	84.7	86.9	86.86	87.14	87.02	87.22	87.22	87.22	87.22	87.26	87.29	86.98	86.63	86.71	86.79	86.94	87.02	86.79	86.79	86.71	87.06	86.23	86.31	86.23	86.15	86.11	86.15	100	89.59	89.11	89.11	89.23
32	JPN/Bu2-5/2014__LC201595_/22-2556	84.54	84.42	84.26	84.42	87.18	87.1	87.97	88.13	88.17	88.24	88.24	88.24	88.21	88.24	87.93	87.73	87.65	87.34	87.5	87.65	87.61	87.69	87.53	87.57	87.3	87.3	87.18	87.26	87.26	87.22	89.59	100	90.06	90.06	90.1
33	JPN/Bu4-4/2014__LC201597_/16-2550	84.9	84.82	84.66	84.86	87.34	87.26	86.94	87.1	87.14	87.14	87.14	87.14	87.18	87.13	86.9	87.14	87.22	87.42	87.18	87.38	86.82	87.18	87.1	86.94	86.51	86.59	86.75	86.27	86.43	86.39	89.11	90.06	100	100	90.14
34	JPN/Bu4-2-1/2014__LC201596_/28-2562	84.9	84.82	84.66	84.86	87.34	87.26	86.94	87.1	87.14	87.14	87.14	87.14	87.18	87.13	86.9	87.14	87.22	87.42	87.18	87.38	86.82	87.18	87.1	86.94	86.51	86.59	86.75	86.27	86.43	86.39	89.11	90.06	100	100	90.14
35	JPN/Bu7-9/2014__LC201598_/16-2550	84.7	85.13	84.97	85.09	87.3	87.81	87.85	88.13	88.17	88.17	88.17	88.17	88.13	88.08	87.73	87.85	87.81	87.5	87.65	87.73	88.28	87.97	87.65	87.73	87.42	87.5	87.57	87.1	87.34	87.3	89.23	90.1	90.14	90.14	100
Strain #		Amino acid % identity (nsp1a)
		1	2	3	4	5	6	7	8	9	10	11	12	13	14	15	16	17	18	19	20	21	22	23	24	25	26	27	28	29	30	31	32	33	34	35
1	GER/L00919-K17_LT898424_	100	96.79	96.79	96.91	94.18	94.06	93.94	94.18	93.71	93.71	93.71	93.82	93.82	93.82	92.4	93.11	93.47	93.23	93.35	93.35	93.23	93.23	93.47	93.71	93.94	93.94	93.82	93.82	93.82	93.71	92.16	92.04	92.04	92.04	92.52
2	386-2015/HUN__KY073232_/31-2570	96.79	100	99.41	99.52	93.71	93.59	93.47	93.71	93.35	93.35	93.23	93.35	93.35	93.35	92.04	93.23	93.35	93.11	93.23	93.23	93.11	93.11	93.11	93.94	93.82	93.82	93.94	93.94	93.94	93.82	92.52	92.4	92.4	92.4	92.28
3	173-2016a/HUN__KY073231_/31-2570	96.79	99.41	100	99.64	93.82	93.71	93.59	93.82	93.47	93.47	93.35	93.47	93.47	93.47	92.04	93.23	93.35	93.11	93.23	93.23	93.11	93.11	93.11	93.82	93.82	93.82	93.71	93.71	93.71	93.59	92.52	92.52	92.52	92.52	92.4
4	9-2016a/HUN__/31-2570	96.91	99.52	99.64	100	93.82	93.71	93.59	93.82	93.47	93.47	93.35	93.47	93.47	93.47	92.28	93.47	93.59	93.35	93.47	93.47	93.35	93.35	93.35	94.06	94.06	94.06	93.94	93.94	93.94	93.82	92.52	92.52	92.52	92.52	92.4
5	USA/IA/32271/20__MW732152_/31-2576	94.18	93.71	93.82	93.82	100	98.7	98.82	98.46	97.87	97.87	97.75	97.63	97.63	97.63	94.31	95.02	95.85	95.62	95.73	95.73	95.62	95.5	96.09	96.21	96.21	96.21	96.09	96.09	96.09	95.97	94.43	94.43	94.43	94.43	94.67
6	USA/IA/38290C/20__MW732146_/31-2576	94.06	93.59	93.71	93.71	98.7	100	99.64	98.34	97.75	97.75	97.63	97.51	97.51	97.51	94.08	94.91	95.73	95.5	95.62	95.62	95.5	95.38	95.73	96.09	96.09	96.09	95.97	95.97	95.97	95.85	94.08	94.67	94.67	94.67	94.79
7	USA/IA/38290B/20__MW732145_/31-2576	93.94	93.47	93.59	93.59	98.82	99.64	100	98.46	97.87	97.87	97.75	97.63	97.63	97.63	93.96	94.79	95.62	95.38	95.5	95.5	95.38	95.26	95.62	95.97	95.97	95.97	95.85	95.85	95.85	95.73	93.96	94.79	94.79	94.79	94.67
8	USA/IL/62207/20__MW732157_/31-2576	94.18	93.71	93.82	93.82	98.46	98.34	98.46	100	98.58	98.58	98.58	98.46	98.46	98.46	94.79	95.14	96.33	96.09	96.21	96.21	96.09	95.97	96.56	96.92	96.92	96.92	96.8	96.8	96.8	96.68	94.43	94.55	94.55	94.55	95.02
9	USA/IA/77125B/20__MW732149_/31-2576	93.71	93.35	93.47	93.47	97.87	97.75	97.87	98.58	100	100	99.76	99.64	99.64	99.64	94.31	94.91	95.97	95.85	95.97	95.97	95.85	95.73	96.09	96.21	96.45	96.45	96.33	96.33	96.33	96.21	93.96	94.19	94.19	94.19	94.67
10	USA/IA/80567/20__MW732155_/31-2576	93.71	93.35	93.47	93.47	97.87	97.75	97.87	98.58	100	100	99.76	99.64	99.64	99.64	94.31	94.91	95.97	95.85	95.97	95.97	95.85	95.73	96.09	96.21	96.45	96.45	96.33	96.33	96.33	96.21	93.96	94.19	94.19	94.19	94.67
11	USA/IA/7023/2017__KY940545_/31-2576	93.71	93.23	93.35	93.35	97.75	97.63	97.75	98.58	99.76	99.76	100	99.88	99.88	99.88	94.31	95.14	95.97	95.85	95.97	95.97	95.85	95.73	96.09	96.21	96.45	96.45	96.33	96.33	96.33	96.21	93.84	94.08	94.08	94.08	94.55
12	USA/IA/72701A/2019__MW653751_/31-2576	93.82	93.35	93.47	93.47	97.63	97.51	97.63	98.46	99.64	99.64	99.88	100	100	100	94.19	95.02	95.85	95.73	95.85	95.85	95.73	95.62	95.97	96.09	96.33	96.33	96.21	96.21	96.21	96.09	93.72	94.19	94.19	94.19	94.43
13	USA/IA/72701B/2019__MW653752_/31-2576	93.82	93.35	93.47	93.47	97.63	97.51	97.63	98.46	99.64	99.64	99.88	100	100	100	94.19	95.02	95.85	95.73	95.85	95.85	95.73	95.62	95.97	96.09	96.33	96.33	96.21	96.21	96.21	96.09	93.72	94.19	94.19	94.19	94.43
14	USA/IA/77125SC/20__MW732150_/31-2576	93.82	93.35	93.47	93.47	97.63	97.51	97.63	98.46	99.64	99.64	99.88	100	100	100	94.19	95.02	95.85	95.73	95.85	95.85	95.73	95.62	95.97	96.09	96.33	96.33	96.21	96.21	96.21	96.09	93.72	94.19	94.19	94.19	94.43
15	ESP/B377/2017__MK962342_/31-2576	92.4	92.04	92.04	92.28	94.31	94.08	93.96	94.79	94.31	94.31	94.31	94.19	94.19	94.19	100	96.33	95.73	95.62	95.73	95.73	95.62	95.73	96.09	95.85	96.33	96.33	96.21	96.21	96.21	96.09	93.96	93.72	93.72	93.72	93.48
16	ESP/B333/2017__MK962341_	93.11	93.23	93.23	93.47	95.02	94.91	94.79	95.14	94.91	94.91	95.14	95.02	95.02	95.02	96.33	100	96.09	95.85	95.97	95.97	95.85	95.73	96.33	95.97	96.45	96.45	96.33	96.33	96.33	96.21	93.84	93.84	93.84	93.84	93.48
17	USA/IA/76748/20__MW732154_/31-2576	93.47	93.35	93.35	93.59	95.85	95.73	95.62	96.33	95.97	95.97	95.97	95.85	95.85	95.85	95.73	96.09	100	98.58	98.82	98.82	98.7	98.1	98.46	98.1	98.58	98.58	98.46	98.46	98.46	98.34	94.43	94.43	94.43	94.43	94.55
18	USA/IA/53797GA/2019__MW653750_/31-2576	93.23	93.11	93.11	93.35	95.62	95.5	95.38	96.09	95.85	95.85	95.85	95.73	95.73	95.73	95.62	95.85	98.58	100	99.05	99.05	98.93	98.34	98.34	98.1	98.58	98.58	98.46	98.46	98.46	98.34	94.08	94.55	94.55	94.55	94.19
19	USA/IA/10399/19/31-2576	93.35	93.23	93.23	93.47	95.73	95.62	95.5	96.21	95.97	95.97	95.97	95.85	95.85	95.85	95.73	95.97	98.82	99.05	100	100	99.88	98.34	98.46	98.34	98.82	98.82	98.7	98.7	98.7	98.58	94.19	94.91	94.91	94.91	94.31
20	USA/IA/32345/2020__MW653753_/31-2576	93.35	93.23	93.23	93.47	95.73	95.62	95.5	96.21	95.97	95.97	95.97	95.85	95.85	95.85	95.73	95.97	98.82	99.05	100	100	99.88	98.34	98.46	98.34	98.82	98.82	98.7	98.7	98.7	98.58	94.19	94.91	94.91	94.91	94.31
21	USA/IL/53219/20__MW732156_/31-2576	93.23	93.11	93.11	93.35	95.62	95.5	95.38	96.09	95.85	95.85	95.85	95.73	95.73	95.73	95.62	95.85	98.7	98.93	99.88	99.88	100	98.22	98.34	98.22	98.7	98.7	98.58	98.58	98.58	98.46	94.08	94.79	94.79	94.79	94.19
22	USA/IA/46248A/20__MW732147_/31-2576	93.23	93.11	93.11	93.35	95.5	95.38	95.26	95.97	95.73	95.73	95.73	95.62	95.62	95.62	95.73	95.73	98.1	98.34	98.34	98.34	98.22	100	98.22	98.1	98.58	98.58	98.46	98.46	98.46	98.34	94.31	94.43	94.43	94.43	94.43
23	US-MO123__JX556691_/31-2576	93.47	93.11	93.11	93.35	96.09	95.73	95.62	96.56	96.09	96.09	96.09	95.97	95.97	95.97	96.09	96.33	98.46	98.34	98.46	98.46	98.34	98.22	100	98.46	98.93	98.93	98.82	98.82	98.82	98.7	94.31	94.55	94.55	94.55	94.43
24	USA/IA/72252D/18__MW732148_/31-2576	93.71	93.94	93.82	94.06	96.21	96.09	95.97	96.92	96.21	96.21	96.21	96.09	96.09	96.09	95.85	95.97	98.1	98.1	98.34	98.34	98.22	98.1	98.46	100	99.53	99.53	99.64	99.64	99.64	99.53	94.79	94.79	94.79	94.79	94.67
25	USA/IA/6535D/2018__MW653748_/31-2576	93.94	93.82	93.82	94.06	96.21	96.09	95.97	96.92	96.45	96.45	96.45	96.33	96.33	96.33	96.33	96.45	98.58	98.58	98.82	98.82	98.7	98.58	98.93	99.53	100	100	99.88	99.88	99.88	99.76	95.02	94.79	94.79	94.79	94.91
26	USA/IA/6535C/2018_MW653747_	93.94	93.82	93.82	94.06	96.21	96.09	95.97	96.92	96.45	96.45	96.45	96.33	96.33	96.33	96.33	96.45	98.58	98.58	98.82	98.82	98.7	98.58	98.93	99.53	100	100	99.88	99.88	99.88	99.76	95.02	94.79	94.79	94.79	94.91
27	USA/IA/48142/2018__MT394895_/31-2576	93.82	93.94	93.71	93.94	96.09	95.97	95.85	96.8	96.33	96.33	96.33	96.21	96.21	96.21	96.21	96.33	98.46	98.46	98.7	98.7	98.58	98.46	98.82	99.64	99.88	99.88	100	100	100	99.88	94.91	94.67	94.67	94.67	94.79
28	USA/IA/53214/2018__MT394896_/31-2576	93.82	93.94	93.71	93.94	96.09	95.97	95.85	96.8	96.33	96.33	96.33	96.21	96.21	96.21	96.21	96.33	98.46	98.46	98.7	98.7	98.58	98.46	98.82	99.64	99.88	99.88	100	100	100	99.88	94.91	94.67	94.67	94.67	94.79
29	USA/IA/53214C/2018__MW653749_/31-2576	93.82	93.94	93.71	93.94	96.09	95.97	95.85	96.8	96.33	96.33	96.33	96.21	96.21	96.21	96.21	96.33	98.46	98.46	98.7	98.7	98.58	98.46	98.82	99.64	99.88	99.88	100	100	100	99.88	94.91	94.67	94.67	94.67	94.79
30	USA/IA/62232/18__MW732153_/31-2576	93.71	93.82	93.59	93.82	95.97	95.85	95.73	96.68	96.21	96.21	96.21	96.09	96.09	96.09	96.09	96.21	98.34	98.34	98.58	98.58	98.46	98.34	98.7	99.53	99.76	99.76	99.88	99.88	99.88	100	94.79	94.55	94.55	94.55	94.67
31	JPN/Bu8-4/2014__LC201599_/19-2564	92.16	92.52	92.52	92.52	94.43	94.08	93.96	94.43	93.96	93.96	93.84	93.72	93.72	93.72	93.96	93.84	94.43	94.08	94.19	94.19	94.08	94.31	94.31	94.79	95.02	95.02	94.91	94.91	94.91	94.79	100	95.02	95.02	95.02	95.5
32	JPN/Bu7-9/2014__LC201598_/16-2561	92.04	92.4	92.52	92.52	94.43	94.67	94.79	94.55	94.19	94.19	94.08	94.19	94.19	94.19	93.72	93.84	94.43	94.55	94.91	94.91	94.79	94.43	94.55	94.79	94.79	94.79	94.67	94.67	94.67	94.55	95.02	100	100	100	95.97
33	JPN/Bu4-2-1/2014__LC201596_/28-2573	92.04	92.4	92.52	92.52	94.43	94.67	94.79	94.55	94.19	94.19	94.08	94.19	94.19	94.19	93.72	93.84	94.43	94.55	94.91	94.91	94.79	94.43	94.55	94.79	94.79	94.79	94.67	94.67	94.67	94.55	95.02	100	100	100	95.97
34	JPN/Bu4-4/2014__LC201597_/16-2561	92.04	92.4	92.52	92.52	94.43	94.67	94.79	94.55	94.19	94.19	94.08	94.19	94.19	94.19	93.72	93.84	94.43	94.55	94.91	94.91	94.79	94.43	94.55	94.79	94.79	94.79	94.67	94.67	94.67	94.55	95.02	100	100	100	95.97
35	JPN/Bu2-5/2014__LC201595_/22-2567	92.52	92.28	92.4	92.4	94.67	94.79	94.67	95.02	94.67	94.67	94.55	94.43	94.43	94.43	93.48	93.48	94.55	94.19	94.31	94.31	94.19	94.43	94.43	94.67	94.91	94.91	94.79	94.79	94.79	94.67	95.5	95.97	95.97	95.97	100
	ORF= Open reading frame. Nsp= non-structural protein. PoAstV3= porcine astrovirus type 3.Matching-color shaded cells indicate strians from a single farm/system
