# Supplementary material for: Comparative Analysis of Novel Strains of Porcine Astrovirus Type 3 in the USA
Source: Viruses. 2021 Sep 17;13(9):1859. doi: 10.3390/v13091859 (PMC8472076; doi:10.3390/v13091859)
Supplement: Supplementary file 1 [file viruses-13-01859-s001.zip › Table S4.xlsx]

## Sheet: Sheet1
	Table S4. ORF1ab/nsp1ab nucleotide and amino acid percent identity matrix of PoAstV3.
Strain #	Strain ID	Nucleotide % identity (ORF1ab)
		1	2	3	4	5	6	7	8	9	10	11	12	13	14	15	16	17	18	19	20	21	22	23	24	25	26	27	28	29	30	31	32	33	34	35
1	GER/L00919-K17__LT898424_/33-4087	100	92.03	92.11	92.18	87.23	87.45	87.08	87	87.1	86.83	86.91	86.95	86.95	86.91	86.81	86.88	86.83	87.3	87.25	87.25	87.35	87.52	87.4	86.61	86.86	86.81	86.93	87.05	87.05	87.08	86.44	86.46	85.94	86.58	86.04
2	9-2016a/HUN__/31-4085	92.03	100	99.68	99.61	86.98	87.42	87.08	86.61	86.7	86.54	86.58	86.66	86.66	86.66	86.63	87.18	86.78	86.46	86.51	86.61	87.42	87.64	87.64	87.18	87.1	87.05	87.35	87.05	86.98	87	86.83	86.86	86.31	86.98	86.26
3	386-2015/HUN__KY073232_/31-4085	92.11	99.68	100	99.68	86.88	87.32	86.98	86.54	86.63	86.51	86.56	86.63	86.63	86.63	86.54	87.03	86.68	86.36	86.36	86.46	87.32	87.55	87.55	87.15	87.03	86.98	87.32	87.03	86.95	86.98	86.66	86.68	86.14	86.83	86.24
4	173-2016a/HUN__KY073231_/31-4085	92.18	99.61	99.68	100	87.03	87.47	87.13	86.68	86.78	86.61	86.66	86.73	86.73	86.73	86.73	87.13	86.88	86.56	86.56	86.66	87.47	87.64	87.64	87.27	87.2	87.15	87.45	87.15	87.08	87.1	86.83	86.86	86.34	87.03	86.34
5	ESP/B377/2017__MK962342_/31-4091	87.23	86.98	86.88	87.03	100	93.25	90.84	90.54	90.59	90.49	90.57	90.62	90.62	90.52	90.49	90.89	90.74	90.37	90.4	90.4	89.34	89.34	89.19	89.21	88.67	88.77	88.99	89.07	89.04	89.02	88.38	88.4	87.71	88.13	88.01
6	ESP/B333/2017__MK962341_/31-4091	87.45	87.42	87.32	87.47	93.25	100	91.04	90.49	90.54	90.49	90.52	90.62	90.62	90.57	90.42	91.04	90.57	90.2	90.22	90.37	89.36	89.61	89.53	89.34	88.94	88.99	89.17	89.21	89.26	89.24	88.55	88.57	87.98	88.92	88.57
7	US-MO123__JX556691_/31-4091	87.08	87.08	86.98	87.13	90.84	91.04	100	96.33	96.43	96.23	96.36	96.4	96.4	96.31	96.06	96.16	96.18	95.76	95.79	95.94	92.42	92.59	92.19	92	91.85	91.9	92.02	91.82	91.92	91.9	88.16	88.18	88.28	89.31	89.09
8	USA/IA/6535D/2018__MW653748_/31-4091	87	86.61	86.54	86.68	90.54	90.49	96.33	100	99.9	99.56	99.68	99.78	99.78	99.68	95.49	95.52	95.74	95.22	95.25	95.4	91.92	92.27	91.95	91.48	91.43	91.53	91.65	91.58	91.53	91.55	88.25	88.28	88.4	89.29	89.34
9	USA/IA/6535C/2018__MW653747_/31-4090	87.1	86.7	86.63	86.78	90.59	90.54	96.43	99.9	100	99.61	99.7	99.83	99.83	99.73	95.54	95.57	95.79	95.27	95.34	95.49	91.97	92.32	92	91.53	91.43	91.53	91.65	91.58	91.53	91.55	88.3	88.33	88.5	89.33	89.38
10	USA/IA/62232/18__MW732153_/31-4091	86.83	86.54	86.51	86.61	90.49	90.49	96.23	99.56	99.61	100	99.66	99.78	99.78	99.68	95.3	95.44	95.59	95.08	95.1	95.25	91.82	92.22	91.9	91.46	91.46	91.55	91.68	91.55	91.55	91.58	88.3	88.33	88.3	89.29	89.29
11	USA/IA/53214/2018__MT394896_/31-4091	86.91	86.58	86.56	86.66	90.57	90.52	96.36	99.68	99.7	99.66	100	99.88	99.88	99.78	95.42	95.44	95.67	95.15	95.17	95.32	91.85	92.22	91.9	91.53	91.55	91.65	91.78	91.7	91.65	91.68	88.28	88.3	88.38	89.31	89.39
12	USA/IA/48142/2018__MT394895_/31-4091	86.95	86.66	86.63	86.73	90.62	90.62	96.4	99.78	99.83	99.78	99.88	100	100	99.9	95.52	95.54	95.76	95.25	95.27	95.42	91.95	92.34	92.02	91.58	91.58	91.68	91.8	91.73	91.68	91.7	88.38	88.4	88.48	89.41	89.46
13	USA/IA/53214C/2018__MW653749_/31-4091	86.95	86.66	86.63	86.73	90.62	90.62	96.4	99.78	99.83	99.78	99.88	100	100	99.9	95.52	95.54	95.76	95.25	95.27	95.42	91.95	92.34	92.02	91.58	91.58	91.68	91.8	91.73	91.68	91.7	88.38	88.4	88.48	89.41	89.46
14	USA/IA/72252D/18__MW732148_/31-4091	86.91	86.66	86.63	86.73	90.52	90.57	96.31	99.68	99.73	99.68	99.78	99.9	99.9	100	95.47	95.44	95.67	95.15	95.17	95.32	91.95	92.34	92.02	91.58	91.53	91.63	91.75	91.68	91.63	91.65	88.38	88.4	88.48	89.41	89.41
15	USA/IA/53797GA/2019__MW653750_/31-4091	86.81	86.63	86.54	86.73	90.49	90.42	96.06	95.49	95.54	95.3	95.42	95.52	95.52	95.47	100	96.36	96.31	96.16	96.23	96.33	91.8	92.14	91.95	91.63	91.36	91.43	91.55	91.28	91.43	91.41	88.28	88.3	88.16	89.41	88.97
16	USA/IA/76748/20__MW732154_/31-4091	86.88	87.18	87.03	87.13	90.89	91.04	96.16	95.52	95.57	95.44	95.44	95.54	95.54	95.44	96.36	100	96.4	96.18	96.26	96.36	92.22	92.42	92.17	91.9	91.92	92.02	92.29	91.87	92.07	92.05	88.35	88.38	88.13	89.44	89.07
17	USA/IA/46248A/20__MW732147_/31-4091	86.83	86.78	86.68	86.88	90.74	90.57	96.18	95.74	95.79	95.59	95.67	95.76	95.76	95.67	96.31	96.4	100	96.26	96.33	96.43	92.24	92.59	92.29	92	91.73	91.82	92	91.78	91.92	91.9	88.28	88.3	88.57	89.41	89.46
18	USA/IL/53219/20__MW732156_/31-4091	87.3	86.46	86.36	86.56	90.37	90.2	95.76	95.22	95.27	95.08	95.15	95.25	95.25	95.15	96.16	96.18	96.26	100	99.29	99.19	91.75	92.02	91.78	91.33	91.23	91.28	91.43	91.09	91.23	91.21	88.55	88.57	88.16	89.09	88.8
19	USA/IA/10399/19/31-4091	87.25	86.51	86.36	86.56	90.4	90.22	95.79	95.25	95.34	95.1	95.17	95.27	95.27	95.17	96.23	96.26	96.33	99.29	100	99.31	91.73	92.05	91.8	91.41	91.26	91.31	91.53	91.26	91.36	91.33	88.38	88.4	88.33	89.02	88.85
20	USA/IA/32345/2020__MW653753_/31-4091	87.25	86.61	86.46	86.66	90.4	90.37	95.94	95.4	95.49	95.25	95.32	95.42	95.42	95.32	96.33	96.36	96.43	99.19	99.31	100	92.07	92.19	91.95	91.7	91.55	91.6	91.8	91.48	91.58	91.55	88.62	88.65	88.38	89.19	88.97
21	USA/IA/32271/20__MW732152_/31-4091	87.35	87.42	87.32	87.47	89.34	89.36	92.42	91.92	91.97	91.82	91.85	91.95	91.95	91.95	91.8	92.22	92.24	91.75	91.73	92.07	100	97.27	96.97	94.26	93.79	93.89	94.14	93.89	93.99	94.02	88.13	88.16	87.93	89.26	88.65
22	USA/IA/38290C/20__MW732146_/31-4091	87.52	87.64	87.55	87.64	89.34	89.61	92.59	92.27	92.32	92.22	92.22	92.34	92.34	92.34	92.14	92.42	92.59	92.02	92.05	92.19	97.27	100	99.41	94.68	94.14	94.24	94.39	94.11	94.31	94.34	88.43	88.45	88.01	89.09	88.87
23	USA/IA/38290B/20__MW732145_/31-4091	87.4	87.64	87.55	87.64	89.19	89.53	92.19	91.95	92	91.9	91.9	92.02	92.02	92.02	91.95	92.17	92.29	91.78	91.8	91.95	96.97	99.41	100	94.51	94.07	94.16	94.31	94.09	94.19	94.21	88.25	88.28	87.98	88.85	88.6
24	USA/IL/62207/20__MW732157_/31-4091	86.61	87.18	87.15	87.27	89.21	89.34	92	91.48	91.53	91.46	91.53	91.58	91.58	91.58	91.63	91.9	92	91.33	91.41	91.7	94.26	94.68	94.51	100	95.99	96.08	96.36	95.89	96.13	96.16	87.91	87.93	87.93	88.85	88.8
25	USA/IA/77125B/20__MW732149_/31-4091	86.86	87.1	87.03	87.2	88.67	88.94	91.85	91.43	91.43	91.46	91.55	91.58	91.58	91.53	91.36	91.92	91.73	91.23	91.26	91.55	93.79	94.14	94.07	95.99	100	99.8	98.72	98.15	98.45	98.47	87.71	87.74	87.32	88.7	88.4
26	USA/IA/80567/20__MW732155_/31-4091	86.81	87.05	86.98	87.15	88.77	88.99	91.9	91.53	91.53	91.55	91.65	91.68	91.68	91.63	91.43	92.02	91.82	91.28	91.31	91.6	93.89	94.24	94.16	96.08	99.8	100	98.87	98.3	98.55	98.57	87.81	87.84	87.42	88.75	88.45
27	USA/IA/7023/2017__KY940545_/31-4091	86.93	87.35	87.32	87.45	88.99	89.17	92.02	91.65	91.65	91.68	91.78	91.8	91.8	91.75	91.55	92.29	92	91.43	91.53	91.8	94.14	94.39	94.31	96.36	98.72	98.87	100	98.69	98.94	98.97	87.88	87.91	87.39	88.85	88.38
28	USA/IA/77125SC/20__MW732150_/31-4091	87.05	87.05	87.03	87.15	89.07	89.21	91.82	91.58	91.58	91.55	91.7	91.73	91.73	91.68	91.28	91.87	91.78	91.09	91.26	91.48	93.89	94.11	94.09	95.89	98.15	98.3	98.69	100	99.66	99.68	87.59	87.61	87.39	88.52	88.4
29	USA/IA/72701A/2019__MW653751_/31-4091	87.05	86.98	86.95	87.08	89.04	89.26	91.92	91.53	91.53	91.55	91.65	91.68	91.68	91.63	91.43	92.07	91.92	91.23	91.36	91.58	93.99	94.31	94.19	96.13	98.45	98.55	98.94	99.66	100	99.98	87.74	87.76	87.37	88.72	88.5
30	USA/IA/72701B/2019__MW653752_/31-4091	87.08	87	86.98	87.1	89.02	89.24	91.9	91.55	91.55	91.58	91.68	91.7	91.7	91.65	91.41	92.05	91.9	91.21	91.33	91.55	94.02	94.34	94.21	96.16	98.47	98.57	98.97	99.68	99.98	100	87.71	87.74	87.39	88.7	88.48
31	JPN/Bu4-4/2014__LC201597_/16-4076	86.44	86.83	86.66	86.83	88.38	88.55	88.16	88.25	88.3	88.3	88.28	88.38	88.38	88.38	88.28	88.35	88.28	88.55	88.38	88.62	88.13	88.43	88.25	87.91	87.71	87.81	87.88	87.59	87.74	87.71	100	99.98	89.41	89.85	90.15
32	JPN/Bu4-2-1/2014__LC201596_/28-4088	86.46	86.86	86.68	86.86	88.4	88.57	88.18	88.28	88.33	88.33	88.3	88.4	88.4	88.4	88.3	88.38	88.3	88.57	88.4	88.65	88.16	88.45	88.28	87.93	87.74	87.84	87.91	87.61	87.76	87.74	99.98	100	89.44	89.88	90.17
33	JPN/Bu8-4/2014__LC201599_/19-4079	85.94	86.31	86.14	86.34	87.71	87.98	88.28	88.4	88.5	88.3	88.38	88.48	88.48	88.48	88.16	88.13	88.57	88.16	88.33	88.38	87.93	88.01	87.98	87.93	87.32	87.42	87.39	87.39	87.37	87.39	89.41	89.44	100	89.61	90.25
34	JPN/Bu7-9/2014__LC201598_/16-4076	86.58	86.98	86.83	87.03	88.13	88.92	89.31	89.29	89.33	89.29	89.31	89.41	89.41	89.41	89.41	89.44	89.41	89.09	89.02	89.19	89.26	89.09	88.85	88.85	88.7	88.75	88.85	88.52	88.72	88.7	89.85	89.88	89.61	100	90.47
35	JPN/Bu2-5/2014__LC201595_/22-4082	86.04	86.26	86.24	86.34	88.01	88.57	89.09	89.34	89.38	89.29	89.39	89.46	89.46	89.41	88.97	89.07	89.46	88.8	88.85	88.97	88.65	88.87	88.6	88.8	88.4	88.45	88.38	88.4	88.5	88.48	90.15	90.17	90.25	90.47	100
Strain #		Amino acid % identity (nsp1ab)
		1	2	3	4	5	6	7	8	9	10	11	12	13	14	15	16	17	18	19	20	21	22	23	24	25	26	27	28	29	30	31	32	33	34	35
1	GER/L00919-K17__LT898424_/33-4087	100	97.11	97.11	97.19	94.08	94.37	94.67	94.45	94.6	94.6	94.45	94.45	94.37	94.45	94.67	94.6	94.74	94.74	94.74	94.82	94.97	94.97	94.89	94.97	94.37	94.45	94.52	94.6	94.6	94.6	93.34	93.41	94.15	93.63	93.71
2	386-2015/HUN__KY073232_/31-4085	97.11	100	99.63	99.7	93.86	94.45	94.37	94.15	94.3	94.3	94.15	94.15	93.93	94.3	94.6	94.45	94.45	94.6	94.6	94.52	94.45	94.37	94.3	94.6	94.23	94.3	94.3	94.23	94.23	94.23	93.34	93.26	93.86	93.63	93.71
3	173-2016a/HUN__KY073231_/31-4085	97.11	99.63	100	99.78	93.86	94.45	94.37	94.15	94.3	94.3	94.15	94.15	93.93	94.15	94.52	94.3	94.45	94.45	94.45	94.52	94.52	94.45	94.37	94.67	94.3	94.37	94.37	94.3	94.3	94.3	93.34	93.34	93.93	93.71	93.78
4	9-2016a/HUN__/31-4085	97.19	99.7	99.78	100	94	94.6	94.52	94.3	94.45	94.45	94.3	94.3	94.08	94.3	94.67	94.45	94.6	94.6	94.6	94.67	94.52	94.45	94.37	94.67	94.3	94.37	94.37	94.3	94.3	94.3	93.34	93.34	93.93	93.71	93.78
5	ESP/B377/2017__MK962342_/31-4091	94.08	93.86	93.86	94	100	96.6	95.71	95.57	95.71	95.71	95.57	95.64	95.64	95.57	95.64	95.71	95.86	95.86	95.86	95.93	94.68	94.6	94.53	95.12	94.53	94.6	94.68	94.6	94.6	94.6	94.01	93.94	94.53	94.53	94.6
6	ESP/B333/2017__MK962341_/31-4091	94.37	94.45	94.45	94.6	96.6	100	96.16	95.79	95.93	95.93	95.79	95.71	95.93	95.71	95.79	95.86	96.01	96.01	96.01	96.08	95.34	95.2	95.12	95.49	95.05	95.12	95.34	95.27	95.27	95.27	93.94	93.94	94.46	94.31	94.38
7	USA/IA/76748/20__MW732154_/31-4091	94.67	94.37	94.37	94.52	95.71	96.16	100	99.04	99.26	99.26	99.11	98.6	98.67	98.6	98.67	98.74	98.89	98.89	98.89	98.97	97.04	96.97	96.9	97.27	96.67	96.82	96.9	96.82	96.82	96.82	95.2	95.34	95.71	95.27	95.34
8	USA/IA/53797GA/2019__MW653750_/31-4091	94.45	94.15	94.15	94.3	95.57	95.79	99.04	100	99.33	99.33	99.19	98.67	98.52	98.52	98.6	98.67	98.82	98.82	98.82	98.89	96.82	96.75	96.67	97.04	96.53	96.67	96.75	96.67	96.67	96.67	94.75	95.42	95.57	95.27	95.34
9	USA/IA/10399/19/31-4091	94.6	94.3	94.3	94.45	95.71	95.93	99.26	99.33	100	100	99.85	98.74	98.67	98.74	98.82	98.89	99.04	99.04	99.04	99.11	96.97	96.9	96.82	97.19	96.67	96.82	96.9	96.82	96.82	96.82	94.9	95.49	95.71	95.57	95.64
10	USA/IA/32345/2020__MW653753_/31-4091	94.6	94.3	94.3	94.45	95.71	95.93	99.26	99.33	100	100	99.85	98.74	98.67	98.74	98.82	98.89	99.04	99.04	99.04	99.11	96.97	96.9	96.82	97.19	96.67	96.82	96.9	96.82	96.82	96.82	94.9	95.49	95.71	95.57	95.64
11	USA/IL/53219/20__MW732156_/31-4091	94.45	94.15	94.15	94.3	95.57	95.79	99.11	99.19	99.85	99.85	100	98.6	98.52	98.6	98.67	98.74	98.89	98.89	98.89	98.97	96.82	96.75	96.67	97.04	96.53	96.67	96.75	96.67	96.67	96.67	94.75	95.34	95.57	95.42	95.49
12	USA/IA/46248A/20__MW732147_/31-4091	94.45	94.15	94.15	94.3	95.64	95.71	98.6	98.67	98.74	98.74	98.6	100	98.45	98.52	98.6	98.67	98.82	98.82	98.82	98.89	96.6	96.53	96.45	96.82	96.3	96.45	96.53	96.45	96.45	96.45	94.9	94.97	95.71	95.2	95.27
13	US-MO123__JX556691_/31-4091	94.37	93.93	93.93	94.08	95.64	95.93	98.67	98.52	98.67	98.67	98.52	98.45	100	98.6	98.67	98.74	98.89	98.89	98.89	98.97	96.97	96.6	96.53	97.04	96.38	96.53	96.6	96.53	96.53	96.53	94.68	95.12	95.42	95.05	95.12
14	USA/IA/53214/2018__MT394896_/31-4091	94.45	94.3	94.15	94.3	95.57	95.71	98.6	98.52	98.74	98.74	98.6	98.52	98.6	100	99.48	99.56	99.56	99.7	99.7	99.63	96.75	96.67	96.6	97.12	96.45	96.6	96.67	96.6	96.6	96.6	94.9	95.2	95.57	95.05	95.12
15	USA/IA/72252D/18__MW732148_/31-4091	94.67	94.6	94.52	94.67	95.64	95.79	98.67	98.6	98.82	98.82	98.67	98.6	98.67	99.48	100	99.63	99.63	99.78	99.78	99.7	97.12	97.04	96.97	97.49	96.67	96.82	96.9	96.82	96.82	96.82	95.12	95.42	95.79	95.42	95.49
16	USA/IA/62232/18__MW732153_/31-4091	94.6	94.45	94.3	94.45	95.71	95.86	98.74	98.67	98.89	98.89	98.74	98.67	98.74	99.56	99.63	100	99.7	99.85	99.85	99.78	96.9	96.82	96.75	97.27	96.6	96.75	96.82	96.75	96.75	96.75	95.05	95.34	95.71	95.2	95.27
17	USA/IA/6535D/2018__MW653748_/31-4091	94.74	94.45	94.45	94.6	95.86	96.01	98.89	98.82	99.04	99.04	98.89	98.82	98.89	99.56	99.63	99.7	100	99.85	99.85	99.93	97.04	96.97	96.9	97.41	96.75	96.9	96.97	96.9	96.9	96.9	95.2	95.49	95.86	95.34	95.42
18	USA/IA/48142/2018__MT394895_/31-4091	94.74	94.6	94.45	94.6	95.86	96.01	98.89	98.82	99.04	99.04	98.89	98.82	98.89	99.7	99.78	99.85	99.85	100	100	99.93	97.04	96.97	96.9	97.41	96.75	96.9	96.97	96.9	96.9	96.9	95.2	95.49	95.86	95.34	95.42
19	USA/IA/53214C/2018__MW653749_/31-4091	94.74	94.6	94.45	94.6	95.86	96.01	98.89	98.82	99.04	99.04	98.89	98.82	98.89	99.7	99.78	99.85	99.85	100	100	99.93	97.04	96.97	96.9	97.41	96.75	96.9	96.97	96.9	96.9	96.9	95.2	95.49	95.86	95.34	95.42
20	USA/IA/6535C/2018__MW653747_/31-4090	94.82	94.52	94.52	94.67	95.93	96.08	98.97	98.89	99.11	99.11	98.97	98.89	98.97	99.63	99.7	99.78	99.93	99.93	99.93	100	97.12	97.04	96.97	97.49	96.82	96.97	97.04	96.97	96.97	96.97	95.27	95.57	95.93	95.42	95.49
21	USA/IA/32271/20__MW732152_/31-4091	94.97	94.45	94.52	94.52	94.68	95.34	97.04	96.82	96.97	96.97	96.82	96.6	96.97	96.75	97.12	96.9	97.04	97.04	97.04	97.12	100	99.04	99.11	98.67	97.93	98.08	98.08	98	98	98	95.05	95.42	95.71	95.2	95.27
22	USA/IA/38290C/20__MW732146_/31-4091	94.97	94.37	94.45	94.45	94.6	95.2	96.97	96.75	96.9	96.9	96.75	96.53	96.6	96.67	97.04	96.82	96.97	96.97	96.97	97.04	99.04	100	99.78	98.6	97.86	98	98	97.93	97.93	97.93	94.9	95.42	95.93	95.42	95.49
23	USA/IA/38290B/20__MW732145_/31-4091	94.89	94.3	94.37	94.37	94.53	95.12	96.9	96.67	96.82	96.82	96.67	96.45	96.53	96.6	96.97	96.75	96.9	96.9	96.9	96.97	99.11	99.78	100	98.67	97.93	98.08	98.08	98	98	98	94.83	95.34	95.86	95.49	95.57
24	USA/IL/62207/20__MW732157_/31-4091	94.97	94.6	94.67	94.67	95.12	95.49	97.27	97.04	97.19	97.19	97.04	96.82	97.04	97.12	97.49	97.27	97.41	97.41	97.41	97.49	98.67	98.6	98.67	100	98.74	98.89	98.97	98.89	98.89	98.89	94.9	95.49	96.16	95.2	95.27
25	USA/IA/77125B/20__MW732149_/31-4091	94.37	94.23	94.3	94.3	94.53	95.05	96.67	96.53	96.67	96.67	96.53	96.3	96.38	96.45	96.67	96.6	96.75	96.75	96.75	96.82	97.93	97.86	97.93	98.74	100	99.85	99.63	99.41	99.41	99.41	94.24	95.12	95.57	94.6	94.68
26	USA/IA/80567/20__MW732155_/31-4091	94.45	94.3	94.37	94.37	94.6	95.12	96.82	96.67	96.82	96.82	96.67	96.45	96.53	96.6	96.82	96.75	96.9	96.9	96.9	96.97	98.08	98	98.08	98.89	99.85	100	99.78	99.56	99.56	99.56	94.38	95.2	95.71	94.75	94.83
27	USA/IA/7023/2017__KY940545_/31-4091	94.52	94.3	94.37	94.37	94.68	95.34	96.9	96.75	96.9	96.9	96.75	96.53	96.6	96.67	96.9	96.82	96.97	96.97	96.97	97.04	98.08	98	98.08	98.97	99.63	99.78	100	99.78	99.78	99.78	94.38	95.27	95.71	94.75	94.83
28	USA/IA/72701A/2019__MW653751_/31-4091	94.6	94.23	94.3	94.3	94.6	95.27	96.82	96.67	96.82	96.82	96.67	96.45	96.53	96.6	96.82	96.75	96.9	96.9	96.9	96.97	98	97.93	98	98.89	99.41	99.56	99.78	100	100	100	94.31	95.2	95.64	94.83	94.9
29	USA/IA/72701B/2019__MW653752_/31-4091	94.6	94.23	94.3	94.3	94.6	95.27	96.82	96.67	96.82	96.82	96.67	96.45	96.53	96.6	96.82	96.75	96.9	96.9	96.9	96.97	98	97.93	98	98.89	99.41	99.56	99.78	100	100	100	94.31	95.2	95.64	94.83	94.9
30	USA/IA/77125SC/20__MW732150_/31-4091	94.6	94.23	94.3	94.3	94.6	95.27	96.82	96.67	96.82	96.82	96.67	96.45	96.53	96.6	96.82	96.75	96.9	96.9	96.9	96.97	98	97.93	98	98.89	99.41	99.56	99.78	100	100	100	94.31	95.2	95.64	94.83	94.9
31	JPN/Bu8-4/2014__LC201599_/19-4079	93.34	93.34	93.34	93.34	94.01	93.94	95.2	94.75	94.9	94.9	94.75	94.9	94.68	94.9	95.12	95.05	95.2	95.2	95.2	95.27	95.05	94.9	94.83	94.9	94.24	94.38	94.38	94.31	94.31	94.31	100	95.57	96.08	95.34	95.42
32	JPN/Bu7-9/2014__LC201598_/16-4076	93.41	93.26	93.34	93.34	93.94	93.94	95.34	95.42	95.49	95.49	95.34	94.97	95.12	95.2	95.42	95.34	95.49	95.49	95.49	95.57	95.42	95.42	95.34	95.49	95.12	95.2	95.27	95.2	95.2	95.2	95.57	100	96.3	95.49	95.57
33	JPN/Bu2-5/2014__LC201595_/22-4082	94.15	93.86	93.93	93.93	94.53	94.46	95.71	95.57	95.71	95.71	95.57	95.71	95.42	95.57	95.79	95.71	95.86	95.86	95.86	95.93	95.71	95.93	95.86	96.16	95.57	95.71	95.71	95.64	95.64	95.64	96.08	96.3	100	96.45	96.53
34	JPN/Bu4-4/2014__LC201597_/16-4076	93.63	93.63	93.71	93.71	94.53	94.31	95.27	95.27	95.57	95.57	95.42	95.2	95.05	95.05	95.42	95.2	95.34	95.34	95.34	95.42	95.2	95.42	95.49	95.2	94.6	94.75	94.75	94.83	94.83	94.83	95.34	95.49	96.45	100	99.93
35	JPN/Bu4-2-1/2014__LC201596_/28-4088	93.71	93.71	93.78	93.78	94.6	94.38	95.34	95.34	95.64	95.64	95.49	95.27	95.12	95.12	95.49	95.27	95.42	95.42	95.42	95.49	95.27	95.49	95.57	95.27	94.68	94.83	94.83	94.9	94.9	94.9	95.42	95.57	96.53	99.93	100
	ORF= Open reading frame. Nsp= non-structural protein. PoAstV3= porcine astrovirus type 3.Matching-color shaded cells indicate strians from a single farm/system.
