# Supplementary material for: Comparative Analysis of Novel Strains of Porcine Astrovirus Type 3 in the USA
Source: Viruses. 2021 Sep 17;13(9):1859. doi: 10.3390/v13091859 (PMC8472076; doi:10.3390/v13091859)
Supplement: Supplementary file 1 [file viruses-13-01859-s001.zip › Table S5.xlsx]

## Sheet: Sheet1
	Table S5. ORF2/capsid protein nucleotide and amino acid percent identity matrix of PoAstV3.
	Strain ID	Nucleotide % identity (ORF2)
Strain #		1	2	3	4	5	6	7	8	9	10	11	12	13	14	15	16	17	18	19	20	21	22	23	24	25	26	27	28	29	30	31	32	33	34	35
1	JPN/Bu7-9/2014__LC201598_/3880-6342	100	64.97	64.93	65.01	64.56	64.65	64.6	64.44	64.6	64.65	64.48	65.01	65.14	65.1	65.18	65.14	65.14	65.11	65.18	65.34	65.06	65.06	64.93	65.38	64.89	65.14	65.26	65.38	65.71	65.06	65.1	65.5	65.63	65.5	65.59
2	USA/IA/32271/20__MW732152_/3895-6348	64.97	100	96.74	96.62	94.01	93.97	94.01	93.72	93.81	93.89	93.56	91.12	91.2	91.28	91.24	91.32	91.32	91.31	90.75	91.24	92.58	91.77	91.77	91.61	92.34	92.46	92.18	88	87.88	87.98	87.94	85.7	85.87	85.66	85.42
3	USA/IA/38290C/20__MW732146_/3895-6348	64.93	96.74	100	99.14	95.11	95.23	95.27	94.99	94.82	94.91	94.66	90.99	91.16	91.24	91.2	91.28	91.28	91.27	91.77	91.73	92.83	91.77	91.93	92.34	93.03	92.71	92.67	88.21	88.09	88.39	88.35	85.95	86.23	86.07	85.91
4	USA/IA/38290B/20__MW732145_/3895-6348	65.01	96.62	99.14	100	95.15	95.35	95.4	94.95	94.78	94.87	94.7	91.28	91.44	91.52	91.48	91.56	91.56	91.56	91.77	91.77	92.99	91.93	92.09	92.46	93.15	92.99	92.71	88.62	88.13	88.43	88.39	86.11	86.36	86.11	85.95
5	USA/IL/62207/20__MW732157_/3895-6348	64.56	94.01	95.11	95.15	100	96.54	96.58	96.54	96.21	96.29	96.13	90.71	90.87	90.95	90.91	90.99	90.99	90.99	90.67	91.08	93.52	91.93	91.93	91.73	92.46	92.38	92.05	87.92	87.68	88.26	88.22	86.4	86.19	86.11	85.78
6	USA/IA/77125B/20__MW732149_/3895-6348	64.65	93.97	95.23	95.35	96.54	100	99.88	98.66	98.53	98.53	98.37	91.2	91.44	91.52	91.48	91.56	91.56	91.56	91.28	91.52	92.46	91.81	91.65	92.01	92.58	92.46	92.14	88.33	87.64	88.02	87.98	85.91	85.91	85.66	85.5
7	USA/IA/80567/20__MW732155_/3895-6348	64.6	94.01	95.27	95.4	96.58	99.88	100	98.7	98.57	98.57	98.41	91.24	91.48	91.56	91.52	91.61	91.61	91.6	91.32	91.56	92.5	91.85	91.69	92.05	92.62	92.5	92.18	88.37	87.68	88.06	88.02	85.87	85.95	85.7	85.54
8	USA/IA/7023/2017__KY940545_/3895-6348	64.44	93.72	94.99	94.95	96.54	98.66	98.7	100	99.1	99.1	98.86	91.12	91.36	91.44	91.4	91.48	91.48	91.48	90.83	91.48	92.58	91.85	91.69	92.01	92.67	92.18	92.09	88.21	87.64	87.94	87.9	85.78	85.99	85.74	85.5
9	USA/IA/72701A/2019__MW653751_/3895-6348	64.6	93.81	94.82	94.78	96.21	98.53	98.57	99.1	100	99.92	99.59	90.95	91.2	91.28	91.24	91.32	91.32	91.31	90.99	91.36	92.3	91.56	91.4	91.89	92.38	92.05	91.97	88.29	87.64	88.02	87.98	85.78	85.99	85.83	85.58
10	USA/IA/72701B/2019__MW653752_/3895-6348	64.65	93.89	94.91	94.87	96.29	98.53	98.57	99.1	99.92	100	99.59	90.95	91.2	91.28	91.24	91.32	91.32	91.31	91.08	91.44	92.38	91.65	91.48	91.97	92.46	92.14	92.05	88.37	87.72	88.02	87.98	85.78	85.99	85.83	85.58
11	USA/IA/77125SC/20__MW732150_/3895-6348	64.48	93.56	94.66	94.7	96.13	98.37	98.41	98.86	99.59	99.59	100	90.83	91.08	91.16	91.12	91.2	91.2	91.19	90.83	91.28	92.3	91.65	91.48	91.73	92.46	92.14	92.05	88.21	87.56	87.94	87.9	85.78	85.83	85.66	85.42
12	USA/IA/62232/18__MW732153_/3895-6348	65.01	91.12	90.99	91.28	90.71	91.2	91.24	91.12	90.95	90.95	90.83	100	99.51	99.43	99.47	99.51	99.55	99.55	91.16	91.36	91.44	91.73	91.81	92.38	92.46	92.5	92.5	88.45	87.92	88.06	88.02	85.46	85.54	85.25	85.09
13	USA/IA/6535C/2018__MW653747_/3894-6347	65.14	91.2	91.16	91.44	90.87	91.44	91.48	91.36	91.2	91.2	91.08	99.51	100	99.76	99.88	99.84	99.88	99.88	91.28	91.61	91.28	91.65	91.73	92.62	92.62	92.5	92.67	88.45	88.05	88.1	88.06	85.54	85.7	85.42	85.25
14	USA/IA/72252D/18__MW732148_/3895-6348	65.1	91.28	91.24	91.52	90.95	91.52	91.56	91.44	91.28	91.28	91.16	99.43	99.76	100	99.8	99.84	99.88	99.88	91.32	91.69	91.36	91.73	91.81	92.71	92.71	92.58	92.75	88.58	88.09	88.02	87.98	85.5	85.66	85.38	85.21
15	USA/IA/6535D/2018__MW653748_/3895-6348	65.18	91.24	91.2	91.48	90.91	91.48	91.52	91.4	91.24	91.24	91.12	99.47	99.88	99.8	100	99.88	99.92	99.92	91.28	91.65	91.32	91.69	91.77	92.67	92.67	92.54	92.71	88.49	88.09	88.14	88.1	85.5	85.7	85.42	85.25
16	USA/IA/53214/2018__MT394896_/3895-6348	65.14	91.32	91.28	91.56	90.99	91.56	91.61	91.48	91.32	91.32	91.2	99.51	99.84	99.84	99.88	100	99.96	99.96	91.32	91.69	91.36	91.73	91.81	92.71	92.71	92.58	92.75	88.54	88.05	88.1	88.06	85.62	85.74	85.46	85.29
17	USA/IA/48142/2018__MT394895_/3895-6348	65.14	91.32	91.28	91.56	90.99	91.56	91.61	91.48	91.32	91.32	91.2	99.55	99.88	99.88	99.92	99.96	100	100	91.36	91.73	91.4	91.77	91.85	92.75	92.75	92.62	92.79	88.58	88.09	88.14	88.1	85.58	85.7	85.42	85.25
18	USA/IA/53214C/2018__MW653749_/3895-6346	65.11	91.31	91.27	91.56	90.99	91.56	91.6	91.48	91.31	91.31	91.19	99.55	99.88	99.88	99.92	99.96	100	100	91.35	91.72	91.39	91.76	91.84	92.74	92.74	92.66	92.78	88.57	88.08	88.13	88.09	85.57	85.69	85.4	85.24
19	ESP/B377/2017__MK962342_/3895-6348	65.18	90.75	91.77	91.77	90.67	91.28	91.32	90.83	90.99	91.08	90.83	91.16	91.28	91.32	91.28	91.32	91.36	91.35	100	92.79	91.16	91.16	91.32	91.85	92.14	91.73	91.89	87.84	88.49	88.26	88.22	84.84	85.66	85.74	85.54
20	ESP/B333/2017__MK962341_/3895-6348	65.34	91.24	91.73	91.77	91.08	91.52	91.56	91.48	91.36	91.44	91.28	91.36	91.61	91.69	91.65	91.69	91.73	91.72	92.79	100	91.56	91.85	91.93	92.22	93.24	92.18	92.67	87.68	88.05	88.39	88.35	85.99	85.62	85.66	85.46
21	USA/IA/10399/19/3895-6348	65.06	92.58	92.83	92.99	93.52	92.46	92.5	92.58	92.3	92.38	92.3	91.44	91.28	91.36	91.32	91.36	91.4	91.39	91.16	91.56	100	97.84	97.84	94.3	95.07	95.35	94.78	87.43	88.21	88.1	88.06	85.54	85.74	85.78	85.66
22	USA/IA/32345/2020__MW653753_/3895-6348	65.06	91.77	91.77	91.93	91.93	91.81	91.85	91.85	91.56	91.65	91.65	91.73	91.65	91.73	91.69	91.73	91.77	91.76	91.16	91.85	97.84	100	99.43	94.62	95.56	95.6	95.27	87.8	88.37	88.26	88.22	85.66	86.32	86.36	86.23
23	USA/IL/53219/20__MW732156_/3895-6348	64.93	91.77	91.93	92.09	91.93	91.65	91.69	91.69	91.4	91.48	91.48	91.81	91.73	91.81	91.77	91.81	91.85	91.84	91.32	91.93	97.84	99.43	100	94.78	95.64	95.6	95.52	87.88	88.33	88.3	88.26	85.5	86.11	86.15	86.03
24	USA/IA/76748/20__MW732154_/3895-6348	65.38	91.61	92.34	92.46	91.73	92.01	92.05	92.01	91.89	91.97	91.73	92.38	92.62	92.71	92.67	92.71	92.75	92.74	91.85	92.22	94.3	94.62	94.78	100	95.68	95.8	95.8	88.66	88.29	88.71	88.67	85.78	86.36	86.19	86.03
25	US-MO123__JX556691_/3895-6348	64.89	92.34	93.03	93.15	92.46	92.58	92.62	92.67	92.38	92.46	92.46	92.46	92.62	92.71	92.67	92.71	92.75	92.74	92.14	93.24	95.07	95.56	95.64	95.68	100	96.17	96.13	89.07	89.11	88.88	88.83	85.66	86.36	86.23	86.03
26	USA/IA/53797GA/2019__MW653750_/3895-6348	65.14	92.46	92.71	92.99	92.38	92.46	92.5	92.18	92.05	92.14	92.14	92.5	92.5	92.58	92.54	92.58	92.62	92.66	91.73	92.18	95.35	95.6	95.6	95.8	96.17	100	96.41	88.54	88.7	88.35	88.3	85.95	86.44	86.36	86.19
27	USA/IA/46248A/20__MW732147_/3895-6348	65.26	92.18	92.67	92.71	92.05	92.14	92.18	92.09	91.97	92.05	92.05	92.5	92.67	92.75	92.71	92.75	92.79	92.78	91.89	92.67	94.78	95.27	95.52	95.8	96.13	96.41	100	88.45	88.9	88.92	88.88	85.5	86.56	86.4	86.23
28	JPN/Bu8-4/2014__LC201599_/3883-6336	65.38	88	88.21	88.62	87.92	88.33	88.37	88.21	88.29	88.37	88.21	88.45	88.45	88.58	88.49	88.54	88.58	88.57	87.84	87.68	87.43	87.8	87.88	88.66	89.07	88.54	88.45	100	91.03	90.99	90.95	85.35	86.86	86.45	86.17
29	JPN/Bu2-5/2014__LC201595_/3886-6339	65.71	87.88	88.09	88.13	87.68	87.64	87.68	87.64	87.64	87.72	87.56	87.92	88.05	88.09	88.09	88.05	88.09	88.08	88.49	88.05	88.21	88.37	88.33	88.29	89.11	88.7	88.9	91.03	100	92.14	92.09	85.1	85.83	85.79	85.46
30	JPN/Bu4-4/2014__LC201597_/3880-6336	65.06	87.98	88.39	88.43	88.26	88.02	88.06	87.94	88.02	88.02	87.94	88.06	88.1	88.02	88.14	88.1	88.14	88.13	88.26	88.39	88.1	88.26	88.3	88.71	88.88	88.35	88.92	90.99	92.14	100	99.96	85.68	86.98	86.82	86.58
31	JPN/Bu4-2-1/2014__LC201596_/3892-6348	65.1	87.94	88.35	88.39	88.22	87.98	88.02	87.9	87.98	87.98	87.9	88.02	88.06	87.98	88.1	88.06	88.1	88.09	88.22	88.35	88.06	88.22	88.26	88.67	88.83	88.3	88.88	90.95	92.09	99.96	100	85.64	86.94	86.78	86.54
32	GER/L00919-K17__LT898424_/3891-6341	65.5	85.7	85.95	86.11	86.4	85.91	85.87	85.78	85.78	85.78	85.78	85.46	85.54	85.5	85.5	85.62	85.58	85.57	84.84	85.99	85.54	85.66	85.5	85.78	85.66	85.95	85.5	85.35	85.1	85.68	85.64	100	87.43	87.19	87.19
33	173-2016a/HUN__KY073231_/3889-6339	65.63	85.87	86.23	86.36	86.19	85.91	85.95	85.99	85.99	85.99	85.83	85.54	85.7	85.66	85.7	85.74	85.7	85.69	85.66	85.62	85.74	86.32	86.11	86.36	86.36	86.44	86.56	86.86	85.83	86.98	86.94	87.43	100	99.22	99.06
34	386-2015/HUN__KY073232_/3889-6339	65.5	85.66	86.07	86.11	86.11	85.66	85.7	85.74	85.83	85.83	85.66	85.25	85.42	85.38	85.42	85.46	85.42	85.4	85.74	85.66	85.78	86.36	86.15	86.19	86.23	86.36	86.4	86.45	85.79	86.82	86.78	87.19	99.22	100	99.43
35	9-2016a/HUN__/3889-6339	65.59	85.42	85.91	85.95	85.78	85.5	85.54	85.5	85.58	85.58	85.42	85.09	85.25	85.21	85.25	85.29	85.25	85.24	85.54	85.46	85.66	86.23	86.03	86.03	86.03	86.19	86.23	86.17	85.46	86.58	86.54	87.19	99.06	99.43	100
Strain #		Amino acid % identity (capsid protein)
		1	2	3	4	5	6	7	8	9	10	11	12	13	14	15	16	17	18	19	20	21	22	23	24	25	26	27	28	29	30	31	32	33	34	35
1	JPN/Bu7-9/2014__LC201598_/3880-6342	100	65.81	64.05	64.18	64.18	66.13	66.13	65.6	66.22	65.97	65.97	65.85	65.6	65.6	65.6	65.6	65.72	65.48	65.85	65.6	65.85	65.85	65.85	65.97	65.97	65.97	65.97	66.58	66.34	66.34	66.34	65.48	66.17	66.09	65.93
2	GER/L00919-K17__LT898424_/3891-6341	65.81	100	94.43	94.69	95.09	93.26	93.14	93.99	93.13	93.13	93.62	93.5	93.13	93.13	93.13	93.25	93.01	93.13	93.37	92.02	93.25	93.25	93.01	93.13	93.13	93.13	93.01	93.74	93.37	93.62	93.62	93.01	93	93.74	93.37
3	9-2016a/HUN__/3889-6339	64.05	94.43	100	98.81	99.07	93.9	93.77	94.02	92.7	92.83	92.83	92.83	92.56	92.7	92.7	92.83	92.3	92.3	92.56	92.96	93.63	93.63	93.63	93.76	93.76	93.76	93.63	93.63	92.83	93.36	93.36	93.49	93.09	93.49	92.96
4	386-2015/HUN__KY073232_/3889-6339	64.18	94.69	98.81	100	99.2	94.3	94.16	94.42	93.09	93.09	93.09	93.09	92.83	92.96	92.96	93.09	92.56	92.56	92.83	93.23	94.02	94.02	94.02	94.16	94.16	94.16	94.02	93.89	93.09	93.63	93.63	93.76	93.49	93.89	93.63
5	173-2016a/HUN__KY073231_/3889-6339	64.18	95.09	99.07	99.2	100	94.56	94.43	94.69	93.36	93.49	93.49	93.49	93.23	93.36	93.36	93.49	93.09	92.96	93.23	93.49	94.29	94.29	94.29	94.42	94.42	94.42	94.29	94.42	93.49	94.02	94.02	94.02	93.76	94.16	93.63
6	JPN/Bu4-4/2014__LC201597_/3880-6336	66.13	93.26	93.9	94.3	94.56	100	99.88	95.47	95.59	93.88	93.76	93.64	93.27	93.27	93.27	93.39	93.15	93.39	93.64	94.12	94.12	94.25	94.25	94.37	94.37	94.37	94.25	94.86	94.12	94.74	94.74	94.37	94.85	95.23	94.61
7	JPN/Bu4-2-1/2014__LC201596_/3892-6348	66.13	93.14	93.77	94.16	94.43	99.88	100	95.35	95.47	93.76	93.64	93.51	93.15	93.15	93.15	93.27	93.02	93.27	93.51	94	94	94.12	94.12	94.25	94.25	94.25	94.12	94.74	94	94.61	94.61	94.25	94.73	95.1	94.49
8	JPN/Bu8-4/2014__LC201599_/3883-6336	65.6	93.99	94.02	94.42	94.69	95.47	95.35	100	95.35	94.24	94.24	94.12	94	94	94	94.12	93.63	93.63	94.12	93.14	95.22	95.34	95.34	95.47	95.47	95.47	95.34	94.73	94.24	95.22	95.22	95.22	95.34	95.59	95.34
9	JPN/Bu2-5/2014__LC201595_/3886-6339	66.22	93.13	92.7	93.09	93.36	95.59	95.47	95.35	100	94	93.75	93.63	93.5	93.75	93.75	93.87	92.89	92.89	93.14	92.77	93.87	94	94	94.12	94.12	94.12	94	94.12	94.24	94.36	94.36	94.36	94.6	94.98	94.6
10	USA/IL/62207/20__MW732157_/3895-6348	65.97	93.13	92.83	93.09	93.49	93.88	93.76	94.24	94	100	98.65	98.53	98.53	98.9	98.78	98.9	97.43	97.43	97.67	93.51	94.49	94.37	94.37	94.49	94.49	94.49	94.37	94.98	96.08	94.74	94.74	94.49	94.85	95.23	94.61
11	USA/IA/77125B/20__MW732149_/3895-6348	65.97	93.62	92.83	93.09	93.49	93.76	93.64	94.24	93.75	98.65	100	99.88	98.78	99.14	99.02	99.14	97.67	97.67	97.92	93.76	94.37	94.25	94.25	94.37	94.37	94.37	94.25	95.23	95.59	94.86	94.86	94.61	94.73	95.35	94.61
12	USA/IA/80567/20__MW732155_/3895-6348	65.85	93.5	92.83	93.09	93.49	93.64	93.51	94.12	93.63	98.53	99.88	100	98.65	99.02	98.9	99.02	97.55	97.55	97.8	93.64	94.25	94.12	94.12	94.25	94.25	94.25	94.12	95.1	95.47	94.74	94.74	94.49	94.61	95.23	94.49
13	USA/IA/77125SC/20__MW732150_/3895-6348	65.6	93.13	92.56	92.83	93.23	93.27	93.15	94	93.5	98.53	98.78	98.65	100	99.39	99.51	99.63	96.7	96.7	97.18	93.27	94	93.88	93.88	94	94	94	93.88	94.74	95.23	94.25	94.25	94	94.36	94.74	94.24
14	USA/IA/7023/2017__KY940545_/3895-6348	65.6	93.13	92.7	92.96	93.36	93.27	93.15	94	93.75	98.9	99.14	99.02	99.39	100	99.63	99.76	97.06	97.06	97.31	93.39	94.12	94	94	94.12	94.12	94.12	94	94.86	95.35	94.37	94.37	94.12	94.49	94.86	94.36
15	USA/IA/72701A/2019__MW653751_/3895-6348	65.6	93.13	92.7	92.96	93.36	93.27	93.15	94	93.75	98.78	99.02	98.9	99.51	99.63	100	99.88	96.94	96.94	97.18	93.27	94	93.88	93.88	94	94	94	93.88	94.74	95.23	94.25	94.25	94	94.36	94.74	94.24
16	USA/IA/72701B/2019__MW653752_/3895-6348	65.6	93.25	92.83	93.09	93.49	93.39	93.27	94.12	93.87	98.9	99.14	99.02	99.63	99.76	99.88	100	97.06	97.06	97.31	93.39	94.12	94	94	94.12	94.12	94.12	94	94.86	95.35	94.37	94.37	94.12	94.49	94.86	94.36
17	USA/IA/32271/20__MW732152_/3895-6348	65.72	93.01	92.3	92.56	93.09	93.15	93.02	93.63	92.89	97.43	97.67	97.55	96.7	97.06	96.94	97.06	100	98.16	98.41	93.27	93.64	93.51	93.51	93.64	93.64	93.64	93.51	94.61	95.35	94.37	94.37	93.88	94.24	94.61	93.63
18	USA/IA/38290C/20__MW732146_/3895-6348	65.48	93.13	92.3	92.56	92.96	93.39	93.27	93.63	92.89	97.43	97.67	97.55	96.7	97.06	96.94	97.06	98.16	100	99.51	94.12	93.88	93.76	93.76	93.88	93.88	93.88	93.76	94.49	95.23	94.25	94.25	94	94.24	94.61	93.63
19	USA/IA/38290B/20__MW732145_/3895-6348	65.85	93.37	92.56	92.83	93.23	93.64	93.51	94.12	93.14	97.67	97.92	97.8	97.18	97.31	97.18	97.31	98.41	99.51	100	94.25	94.37	94.25	94.25	94.37	94.37	94.37	94.25	94.98	95.59	94.61	94.61	94.37	94.73	95.1	94.12
20	ESP/B377/2017__MK962342_/3895-6348	65.6	92.02	92.96	93.23	93.49	94.12	94	93.14	92.77	93.51	93.76	93.64	93.27	93.39	93.27	93.39	93.27	94.12	94.25	100	94.49	94.61	94.61	94.74	94.74	94.74	94.61	95.59	94	94.61	94.61	94.86	94.98	95.23	94.24
21	USA/IA/62232/18__MW732153_/3895-6348	65.85	93.25	93.63	94.02	94.29	94.12	94	95.22	93.87	94.49	94.37	94.25	94	94.12	94	94.12	93.64	93.88	94.37	94.49	100	99.88	99.63	99.76	99.76	99.76	99.63	95.59	94.98	95.59	95.59	95.72	95.96	96.08	95.83
22	USA/IA/6535C/2018__MW653747_/3894-6347	65.85	93.25	93.63	94.02	94.29	94.25	94.12	95.34	94	94.37	94.25	94.12	93.88	94	93.88	94	93.51	93.76	94.25	94.61	99.88	100	99.76	99.88	99.88	99.88	99.76	95.72	94.86	95.72	95.72	95.84	96.08	96.21	95.96
23	USA/IA/72252D/18__MW732148_/3895-6348	65.85	93.01	93.63	94.02	94.29	94.25	94.12	95.34	94	94.37	94.25	94.12	93.88	94	93.88	94	93.51	93.76	94.25	94.61	99.63	99.76	100	99.88	99.88	99.88	99.76	95.72	94.86	95.72	95.72	95.84	96.08	96.21	95.96
24	USA/IA/48142/2018__MT394895_/3895-6348	65.97	93.13	93.76	94.16	94.42	94.37	94.25	95.47	94.12	94.49	94.37	94.25	94	94.12	94	94.12	93.64	93.88	94.37	94.74	99.76	99.88	99.88	100	100	100	99.88	95.84	94.98	95.84	95.84	95.96	96.2	96.33	96.08
25	USA/IA/53214/2018__MT394896_/3895-6348	65.97	93.13	93.76	94.16	94.42	94.37	94.25	95.47	94.12	94.49	94.37	94.25	94	94.12	94	94.12	93.64	93.88	94.37	94.74	99.76	99.88	99.88	100	100	100	99.88	95.84	94.98	95.84	95.84	95.96	96.2	96.33	96.08
26	USA/IA/53214C/2018__MW653749_/3895-6346	65.97	93.13	93.76	94.16	94.42	94.37	94.25	95.47	94.12	94.49	94.37	94.25	94	94.12	94	94.12	93.64	93.88	94.37	94.74	99.76	99.88	99.88	100	100	100	99.88	95.84	94.98	95.84	95.84	95.96	96.2	96.33	96.08
27	USA/IA/6535D/2018__MW653748_/3895-6348	65.97	93.01	93.63	94.02	94.29	94.25	94.12	95.34	94	94.37	94.25	94.12	93.88	94	93.88	94	93.51	93.76	94.25	94.61	99.63	99.76	99.76	99.88	99.88	99.88	100	95.72	94.86	95.72	95.72	95.84	96.08	96.21	95.96
28	ESP/B333/2017__MK962341_/3895-6348	66.58	93.74	93.63	93.89	94.42	94.86	94.74	94.73	94.12	94.98	95.23	95.1	94.74	94.86	94.74	94.86	94.61	94.49	94.98	95.59	95.59	95.72	95.72	95.84	95.84	95.84	95.72	100	94.98	95.47	95.47	96.33	95.83	96.33	95.47
29	USA/IA/10399/19/3895-6348	66.34	93.37	92.83	93.09	93.49	94.12	94	94.24	94.24	96.08	95.59	95.47	95.23	95.35	95.23	95.35	95.35	95.23	95.59	94	94.98	94.86	94.86	94.98	94.98	94.98	94.86	94.98	100	98.29	98.29	96.33	96.69	96.94	96.08
30	USA/IA/32345/2020__MW653753_/3895-6348	66.34	93.62	93.36	93.63	94.02	94.74	94.61	95.22	94.36	94.74	94.86	94.74	94.25	94.37	94.25	94.37	94.37	94.25	94.61	94.61	95.59	95.72	95.72	95.84	95.84	95.84	95.72	95.47	98.29	100	100	97.55	97.67	97.67	96.81
31	USA/IL/53219/20__MW732156_/3895-6348	66.34	93.62	93.36	93.63	94.02	94.74	94.61	95.22	94.36	94.74	94.86	94.74	94.25	94.37	94.25	94.37	94.37	94.25	94.61	94.61	95.59	95.72	95.72	95.84	95.84	95.84	95.72	95.47	98.29	100	100	97.55	97.67	97.67	96.81
32	US-MO123__JX556691_/3895-6348	65.48	93.01	93.49	93.76	94.02	94.37	94.25	95.22	94.36	94.49	94.61	94.49	94	94.12	94	94.12	93.88	94	94.37	94.86	95.72	95.84	95.84	95.96	95.96	95.96	95.84	96.33	96.33	97.55	97.55	100	97.3	97.67	96.94
33	USA/IA/46248A/20__MW732147_/3895-6348	66.17	93	93.09	93.49	93.76	94.85	94.73	95.34	94.6	94.85	94.73	94.61	94.36	94.49	94.36	94.49	94.24	94.24	94.73	94.98	95.96	96.08	96.08	96.2	96.2	96.2	96.08	95.83	96.69	97.67	97.67	97.3	100	98.04	97.42
34	USA/IA/53797GA/2019__MW653750_/3895-6348	66.09	93.74	93.49	93.89	94.16	95.23	95.1	95.59	94.98	95.23	95.35	95.23	94.74	94.86	94.74	94.86	94.61	94.61	95.1	95.23	96.08	96.21	96.21	96.33	96.33	96.33	96.21	96.33	96.94	97.67	97.67	97.67	98.04	100	98.04
35	USA/IA/76748/20__MW732154_/3895-6348	65.93	93.37	92.96	93.63	93.63	94.61	94.49	95.34	94.6	94.61	94.61	94.49	94.24	94.36	94.24	94.36	93.63	93.63	94.12	94.24	95.83	95.96	95.96	96.08	96.08	96.08	95.96	95.47	96.08	96.81	96.81	96.94	97.42	98.04	100
	ORF= Open reading frame. PoAstV3= porcine astrovirus type 3. Matching-color shaded cells indicate strians from a single farm/system.
